# Supplementary material for: Salting-Out Approach Is Worthy of Comparison with Ultracentrifugation for Extracellular Vesicle Isolation from Tumor and Healthy Models
Source: Biomolecules. 2021 Dec 10;11(12):1857. doi: 10.3390/biom11121857 (PMC8699204; doi:10.3390/biom11121857)
Supplement: Supplementary file 1 [file biomolecules-11-01857-s001.zip]

Archive with 44 entries (44 files):
- Figure S1.pdf
- Figure S10.pdf
- Figure S11.pdf
- Figure S12.pdf
- Figure S13.pdf
- Figure S14.pdf
- Figure S15.pdf
- Figure S16.pdf
- Figure S17.pdf
- Figure S18.pdf
- Figure S19.pdf
- Figure S2.pdf
- Figure S20.pdf
- Figure S21.pdf
- Figure S22.pdf
- Figure S23.pdf
- Figure S24.pdf
- Figure S25.pdf
- Figure S26.pdf
- Figure S27.pdf
- Figure S28.pdf
- Figure S29.pdf
- Figure S3.pdf
- Figure S30.pdf
- Figure S31.pdf
- Figure S32.pdf
- Figure S33.pdf
- Figure S34.pdf
- Figure S35.pdf
- Figure S36.pdf
- Figure S37.pdf
- Figure S38.pdf
- Figure S39.pdf
- Figure S4.pdf
- Figure S40.pdf
- Figure S41.pdf
- Figure S42.pdf
- Figure S5.pdf
- Figure S6.pdf
- Figure S7.pdf
- Figure S8.pdf
- Figure S9.pdf
- Supplementary File S1.pdf
- Supplementary Table S1.pdf
